# Supplementary material for: Is Lactobacillus Gram-Positive? A Case Study of Lactobacillus iners
Source: Microorganisms. 2020 Jun 29;8(7):969. doi: 10.3390/microorganisms8070969 (PMC7409198; doi:10.3390/microorganisms8070969)
Supplement: Supplementary file 1 [file microorganisms-08-00969-s001.xlsx]

## Sheet: Supplementary Table 1
			L. plantarum				L. acidophilus				L. iners				L. crispatus				L. gasseri				L. jensenii				L. helveticus				L. johnsonii				L. reuteri				L. salivarius
			A	B	C	D	A	B	C	D	KY	B	C	D	A	B	C	D	A	B	C	D	A	B	C	D	A	B	C	D	A	B	C	D	A	B	C	D	A	B	C	D
Category	Proteins	Full name
Synthesis of lipid II	MurA	UDP-N-acetylglucosamine 1-carboxyvinyltransferase	1	1	1	1	1	1	1	1	1	1	1	1	1	1	1	1	1	1	1	1	1	1	1	1	1	1	1	1	1	1	1	1	1	1	1	1	1	1	1	1
	MurB	UDP-N-acetylenolpyruvoylglucosamine reductase	1	1	1	1	1	1	1	1	1	1	1	1	1	1	1	1	1	1	1	1	1	1	1	1	1	1	1	1	1	1	1	1	1	1	1	1	1	1	1	1
	MurC	UDP-N-acetylmuramate--L-alanine ligase	1	1	1	1	1	1	1	1	1	1	1	1	1	1	1	1	1	1	1	1	1	1	1	1	1	1	1	1	1	1	1	1	1	1	1	1	1	1	1	1
	MurD	UDP-N-acetylmuramoylalanine--D-glutamate ligase	1	1	1	1	1	1	1	1	1	1	1	1	1	1	1	1	1	1	1	1	1	1	1	1	1	1	1	1	1	1	1	1	1	1	1	1	1	1	1	1
	MurE	UDP-N-acetylmuramoyl-L-alanyl-D-glutamate--2,6-diaminopimelate ligase	1	1	1	1	1	1	1	1	1	1	1	1	1	1	1	1	1	1	1	1	1	1	1	1	1	1	1	1	1	1	1	1	1	1	1	1	1	1	1	1
	MurF	UDP-N-acetylmuramoyl-tripeptide--D-alanyl-D-alanine ligase	1	1	1	1	1	1	1	1	1	1	1	1	1	1	1	1	1	1	1	1	1	1	1	1	1	1	1	1	1	1	1	1	1	1	1	1	1	1	1	1
	Ddl	D-alanine--D-alanine ligase	1	1	1	1	1	1	1	1	1	1	1	1	1	1	1	1	1	1	1	1	1	1	1	1	1	1	1	1	1	1	1	1	1	1	1	1	1	1	1	1
	Alr	Alanine racemase	1	1	1	1	1	1	1	1	1	1	1	1	1	1	1	1	1	1	1	1	1	1	1	1	1	1	1	1	1	1	1	1	1	1	1	1	1	1	1	1
	MurI	Glutamate racemase	1	1	1	1	1	1	1	1	1	1	1	1	1	1	1	1	1	1	1	1	1	1	1	1	1	1	1	1	1	1	1	1	1	1	1	1	1	1	1	1
	MraY	Phospho-N-acetylmuramoyl-pentapeptide-transferase	1	1	1	1	1	1	1	1	1	1	1	1	1	1	1	1	1	1	1	0	1	1	1	1	1	1	1	1	1	1	1	1	1	1	1	1	1	1	1	1
	MurG	UDP-N-acetylglucosamine--N-acetylmuramyl-(pentapeptide) pyrophosphoryl-undecaprenol N-acetylglucosamine transferase	1	1	1	1	1	1	1	1	1	1	1	1	1	1	1	1	1	1	1	2	1	1	1	1	1	1	1	1	1	1	1	1	1	1	1	1	1	1	1	1
	RacD	aspartate racemase	1	1	1	1	1	1	1	1	1	1	1	1	1	1	1	1	1	1	1	1	1	1	1	1	1	1	1	1	1	1	1	1	1	1	1	1	1	1	1	1
Transfer of lipid II	FtsW	putative peptidoglycan glycosyltransferase FtsW	1	1	1	1	1	1	1	1	1	1	1	1	1	1	1	1	1	1	1	1	1	1	1	1	1	1	1	1	1	1	1	1	1	1	1	1	1	1	1	1
Polymerization of the PG monomer units into macromolecule	PBP1A	Penicillin-binding protein 1A	1	1	1	1	1	1	1	1	1	1	1	1	1	1	1	3	1	1	1	1	1	1	1	1	1	1	1	1	1	1	1	1	1	1	1	1	1	1	1	1
	PBP1F	Penicillin-binding protein 1F	1	1	1	1	1	1	1	1	1	1	1	1	1	1	1	1	1	1	1	1	1	1	1	1	1	1	1	1	1	1	1	1	1	1	1	1	1	1	1	1
	PBP2B	Penicillin-binding protein 2B	1	1	1	1	1	1	1	1	1	1	1	1	1	1	1	1	1	1	1	1	1	1	1	1	1	1	1	1	1	1	1	1	1	1	1	1	1	1	1	1
	MtgA	Biosynthetic peptidoglycan transglycosylase																	1	1	1	1									1	1	1	1
	DacA	D-alanyl-D-alanine carboxypeptidase DacA	1	1	1	1	1	1	1	1	1	1	1	1	1	1	1	1	2	2	2	1	2	2	2	2	1	1	1	1	2	1	1	1	2	2	2	2	2	2	2	2
	DacB	L,D-carboxypeptidase	1	1	1	1					1	1	1	1									1	1	1	1
Peptidoglycan structural variation	OatA	O-acetyltransferase OatA	3	3	3	3	1	2	1	1	1	1	1	1	2	1	1	1	1	1	1	1	1	1	1	1	1	2	2	1	2	1	1	2	1	1	1	1	1	1	1	1
	AsnH	Asparagine synthetase [glutamine-hydrolyzing] 2	2	2	2	2	1	1	1	1	1	1	1	1	1	1	1	1	1	1	1	1	1	1	1	1	1	1	1	1	1	1	1	1	1	1	1	1	1	1	1	1
	AsnB1	Asparagine synthetase [glutamine-hydrolyzing] 1	2	2	2	2	1	1	1	1	1	1	1	1	1	1	1	1	1	1	1	1	1	1	1	1	1	1	1	1	1	1	1	1	1	1	1	1	1	1	1	1
	GatD	Lipid II isoglutaminyl synthase (glutamine-hydrolyzing) subunit GatD	1	1	1	1	1	1	1	1	1	1	1	1	1	1	1	1	1	1	1	1	1	1	1	1	1	1	1	1	1	1	1	1	1	1	1	1	1	1	1	1
	MurT	Lipid II isoglutaminyl synthase (glutamine-hydrolyzing) subunit MurT	1	1	1	1	1	1	1	1	1	1	1	1	1	1	1	1	1	1	1	1	1	1	1	1	1	1	1	1	1	1	1	1	1	1	1	1	1	1	1	1
Degaratation by PGHs	AcmA	N-acetylmuramidase	1	1	1	1	1	1	1	1	1	1	1	1	1	1	1	1	1	1	1	1	1	1	1	1	1	1	1	1	1	1	1	1	1	1	1	1	1	1	1	1
	Acm2	Cell wall hydrolase/muramidase	1	1	1	1
	MltG	Endolytic murein transglycosylase	1	1	1	1					1	1	1	1					1	1	1	1									1	1	1	1					1	1	1	1
	MltF	Membrane-bound lytic murein transglycosylase F	2	2	2	2	2	2	2	2	2	2	2	2	2	2	2	2	2	2	2	2	1	1	1	1	2	2	2	2	2	2	2	2	2	2	2	2	3	3	3	3
	AmiD	N-acetylmuramyl-L-alanine amidase	1	1	1	1	1	1	1	1	1	1	1	1	1	1	1	1	1	1	1	1	1	1	1	1	1	1	1	1	1	1	1	1	1	1	1	1	1	1	1	1
	YjgB	Gamma-D-glutaminyl-L-lysyl-endopeptidase	1	1	1	1	1	1	2	1	1	1	1	1	1	1	2	2	1	1	1	1	1	2	2	2	2	1	1	2	1	1	1	1	2	1	1	1	1	1	2	2
	DacA	D-alanyl-D-alanine carboxypeptidase DacA	1	1	1	1	1	1	1	1	1	1	1	1	1	1	1	1	2	2	2	1	2	2	2	2	1	1	1	1	2	1	1	1	2	2	2	2	2	2	2	2
	DacB	L,D-carboxypeptidase	1	1	1	1					1	1	1	1									1	1	1	1
